# Supplementary material for: Does Trypsin Oral Spray (Viruprotect®/ColdZyme®) Protect against COVID-19 and Common Colds or Induce Mutation? Caveats in Medical Device Regulations in the European Union
Source: Int J Environ Res Public Health. 2021 May 11;18(10):5066. doi: 10.3390/ijerph18105066 (PMC8150360; doi:10.3390/ijerph18105066)
Supplement: Supplementary file 1 [file ijerph-18-05066-s001.zip]

Archive with 1 entries (1 files):
- ijerph-1172001-supplementary.pdf
